# Supplementary material for: Analysis of lncRNA, miRNA and mRNA-associated ceRNA networks and identification of potential drug targets for drug-resistant non-small cell lung cancer
Source: J Cancer. 2020 Mar 5;11(11):3357–68. doi: 10.7150/jca.40729 (PMC7097957; doi:10.7150/jca.40729)
Supplement: Supplementary file 1 — Supplementary table. [file jcav11p3357s1.xlsx]

## Sheet: Sheet1
	Table S1. The lncRNA-miRNA- mRNA pathways in the ceRNA network.
	lncRNA	miRNA	Mrna
	TCF7L2	hsa-mir-363-3p	MAP1B
	TCF7L2	hsa-mir-363-3p	MYO1B
	RALGAPB	hsa-mir-363-3p	MAP1B
	RALGAPB	hsa-mir-363-3p	MYO1B
	RALGAPB	hsa-mir-218-5p	PABPC4
	ATP2B1	hsa-mir-222-5p	PNRC1
	HUWE1	hsa-mir-222-5p	PNRC1
	RPLP0	hsa-mir-222-5p	PNRC1
	FBN2	hsa-mir-222-5p	PNRC1
	HIST1H4H	hsa-mir-222-5p	PNRC1
	ATP2B1	hsa-mir-222-5p	TAB2
	HUWE1	hsa-mir-222-5p	TAB2
	RPLP0	hsa-mir-222-5p	TAB2
	FBN2	hsa-mir-222-5p	TAB2
	HIST1H4H	hsa-mir-222-5p	TAB2
	U2	hsa-mir-222-5p	PNRC1
	SNHG3	hsa-mir-222-5p	PNRC1
	U2	hsa-mir-222-5p	TAB2
	SNHG3	hsa-mir-222-5p	TAB2
	FBN2	hsa-mir-489-3p	LDHA
	ANXA8L1	hsa-mir-489-3p	LDHA
	JMJD1C	hsa-mir-489-3p	LDHA
	MALAT1	hsa-mir-489-3p	LDHA
	ATP2B1	hsa-mir-7-5p	NR1H2
	HUWE1	hsa-mir-7-5p	NR1H2
	ATP2B1	hsa-mir-7-5p	NREP
	HUWE1	hsa-mir-7-5p	NREP
	FBN2	hsa-mir-7-5p	NR1H2
	FBN2	hsa-mir-7-5p	NREP
	JMJD1C	hsa-mir-7-5p	NR1H2
	U2	hsa-mir-7-5p	NR1H2
	JMJD1C	hsa-mir-7-5p	NREP
	U2	hsa-mir-7-5p	NREP
